# Supplementary material for: Physicochemical Modifications on Thin Films of Poly(Ethylene Terephthalate) and Its Nanocomposite with Expanded Graphite Nanostructured by Ultraviolet and Infrared Femtosecond Laser Irradiation
Source: Polymers (Basel). 2022 Dec 1;14(23):5243. doi: 10.3390/polym14235243 (PMC9737047; doi:10.3390/polym14235243)
Supplement: Supplementary file 1 [file polymers-14-05243-s001.zip]

Archive with 1 entries (1 files):
- polymers-2029569-supplementary.pdf
